# Supplementary material for: Harmonic Scalpel versus Electrocautery Dissection in Modified Radical Mastectomy for Breast Cancer: A Meta-Analysis
Source: PLoS One. 2015 Nov 6;10(11):e0142271. doi: 10.1371/journal.pone.0142271 (PMC4636213; doi:10.1371/journal.pone.0142271)
Supplement: S1 File — (XLS) [file pone.0142271.s002.xls]

## Sheet: Sheet1
Study	Postoperative drainage(ml)							Seroma development(number)					blood loss(ml)							Operative time(min)							Wound complications(number)
	ultrasonic dissection			electrocautery				ultrasonic dissection		electrocautery			ultrasonic dissection			electrocautery				ultrasonic dissection			electrocautery				ultrasonic dissection		electrocautery
	mean	sd	total	mean	sd	total		events	total	event	total		mean	sd	total	mean	sd	total		mean	sd	total	mean	sd	total		events	total	events	total
Adwani2006	714	147.5	13	586	147.5	29							371	125	13	609	250	29									0	13	3	29
Deo2002	590	430	23	1085	690	23		4	23	5	23		60	35	23	294	155	23		104	26	23	100	23	23		0	23	0	23
Galatius2003	645	250	30	585	250	29		20	30	20	29		300	120	30	300	120	29		190	34	30	180	31	29		3	30	1	29
Kontos2008	757	512	12	1065	975	12		5	12	6	12									72.27	17	12	63.06	15	12		1	12	4	12
Kozomara2010	540	390	31	960	710	30		3	31	4	30		78	31	31	112	30	30		78.5	17.5	31	82.5	18.5	30		2	31	3	30
Yilmaz2011	951	381	29	1093	462	26		10	29	14	26		375	176	29	368	156	26		121	28.2	29	134	41.6	26		10	29	13	26
Salma2014	631	275	75	1035	413	75		16	75	25	75		100	62	75	182	92	75		191	44	75	187	36	75		2	75	13	75
Rohaizak2013	247	142	20	663.7	229.6	20		3	20	5	20									154	31	20	116	21	20		2	20	2	20
Gustavo2013	76.7		49	98.5		46		8	49	13	46		235		49	189.5		46		90		49	97.5		46		4	49	17	46
Anlar2013	908		39	1113		41		11	39	27	41		500		39	560		41		148		39	154		41		18	39	23	41
Damani2013	208.5	24.7	25	356	87.4	25		2	25	6	25		82	9.5	25	176.8	41.5	25		100.9	4.9	25	105.3	8.1	25		1	25	6	25
